# Supplementary material for: Serum Metabolomic and Lipoprotein Profiling of Pancreatic Ductal Adenocarcinoma Patients of African Ancestry
Source: Metabolites. 2021 Sep 28;11(10):663. doi: 10.3390/metabo11100663 (PMC8540259; doi:10.3390/metabo11100663)
Supplement: Supplementary file 1 [file metabolites-11-00663-s001.zip]

Archive with 1 entries (1 files):
- metabolites-1355105-SI.pdf
